# Supplementary material for: Neural circuits underlying auditory contrast gain control and their perceptual implications
Source: Nat Commun. 2020 Jan 16;11:324. doi: 10.1038/s41467-019-14163-5 (PMC6965083; doi:10.1038/s41467-019-14163-5)
Supplement: Supplementary file 4 — Source data [file 41467_2019_14163_MOESM4_ESM.xlsx]

## Sheet: Figure 1c
Figure 1c
	Contrast10	Contrast30
	2.35435	3.23524
	1.44144	1.92192
	1.92192	3.18719
	3.82783	3.98799
	1.82583	3.04304
	1.6977	2.77077
	1.96997	2.72272
	2.97898	3.02703

## Sheet: Figure 3e
Figure 3e
	CNIC (Awake)	CNIC	MGBv	A1
	81.5222	20.6399	42.7498	157.727
	1.16583	105.542	57.8894	-13.922
	39.5586	272.815	125.942	-81.1428
	49.0597	173.486	46.4647	-58.7844
	124.324	8.88098	17.2011	-14.3189
	24.796	43.8346	31.6315	44.1422
	98.7921	21.0464	67.9997	-1.88974
	101.104	182.314	2.70097	41.0589
	22.5464	62.263	29.2499	14.595
	128.011	119.743	20.2257	131.366
	171.439	78.2554	32.1882	47.3984
	148.054	26.603	325.007	90.7616
	104.975	135.91	58.2812	136.301
	66.4663	496.09	52.0279	102.552
	7.13669	125.184	24.7284	-22.6112
	62.7694	77.7867	247.679	96.4042
	76.2176	42.6209	143.219	-20.9698
	29.1027	253.047	17.5246	51.3503
	73.1553	192.327	117.202	125.877
	12.6415	32.6375	146.252	101.587
	45.4251	98.3189	183.222	125.046
	514.569	171.386	-38.1085	-15.0666
	-56.3885	34.2407	58.7119	30.0344
	3.20822	201.307	-25.1688	12.9368
	-19.8499	168.258	57.0376	131.469
	-15.4857	261.046	10.7337	73.3197
	10.5054	30.4858	141.884	2.77212
	84.4885	76.9594	33.1218	35.9622
	52.8243	107.773	57.4345	33.5436
	114.05	129.641	168.189	91.7567
	120.699	54.8545	7.14239	34.2643
	12.4006	-2.43145	102.84	316.521
	17.1923	-18.1702	85.5793	316.349
	111.192	124.557	114.312	17.6146
	62.1829	2.09519	81.4395	53.9955
	-47.1185	41.7249	59.0217	43.0894
	25.7232	66.9976	-10.4099	35.1784
	10.1502	3.48357	77.6251	9.47464
	-12.3127	202.884	-47.0722	121.589
	46.6282	39.6887	123.919	103.098
	128.107	71.2968	48.6715	47.5584
	215.593	62.083	61.9373	67.0004
	-14.9602	124.183	40.7697	47.1743
	10.8878	34.3707	22.1044	99.1496
	29.0564	8.3827	19.3085	52.994
	99.6581	175.771	65.0891	-27.6442
	71.4645	-54.7606	172.549	-11.7829
	55.3896	47.8812	78.6646	113.076
	10.3146	-18.2196	15.4103	332.22
	31.5643	161	63.3613	168.761
	70.1844	182.467	-42.0514	13.7418
	38.9999	27.6766	130.364	123.31
	246.356	233.867	-10.3892	141.33
	-77.7766	39.9643	-45.8855	189.243
	99.0233	-18.6719	-70.9843	171.405
	60.7036	93.4673	100.363	-80.2094
	69.0372	6445.38	28.738	84.5999
	175.931	98.3253	493.072	-23.1519
	37.4011	33.2259	96.5367	-24.9521
	-14.0706	134.817	23.9043	211.564
	46.8354	35.0109	38.2584	203.917
	35.7378	41.1898	121.013	197.575
	33.9633	49.1553	-41.7462	199.049
	80.9424	-82.2797	21.3101	80.0838
	83.4601	-62.6918	-15.7567	92.3553
	51.7256	-21.3929	107.566	107.561
	-23.9432	-20.5893	718.905	-13.5108
	41.4837	-81.9691	27.4041	41.474
	215.276	165.634	54.7755	-14.2061
	55.9534	26.3466	140.442	168.037
	131.605	6.43352	40.3348	59.8507
	289.027	-28.6064	67.7608	27.0055
	156.659	32.7145	48.0238	131.298
	409.012	23.128	9.34482	95.1441
	77.5048	24.8197	-91.1235	31.1833
	188.071	88.6533	67.6428	30630.6
	446.404	190.573	-56.4624	-0.925787
	-21.0073	63.2394	-33.7937	-12.6964
	-39.5041	102.225	-11.9627	44.3501
	63.5744	-26.779	106.082	128.791
	-43.9428	174.536	25.2492	88.6622
	109.351	27.7336	55.1631	228.022
	45.2681	16.2882	64.8034	287.628
	-67.5116	37.239	-7.82424	10.3772
	55.8442	-9.10446	-42.872	46.0688
	225.704	89.5907	272.082	-14.3609
	55.2976	63.9023	93.7908	129.683
	94.1978	-37.6314	343.491	3.66393
	100.763	32.9053	266.692	126.15
	102.582	72.2287	42.5005	202.677
	84.5447	49.602	37.3339	237.409
	44.7194	-23.0464	64.6397	150.732
	229.828	45.9149	25.0828	51.7498
	88.1655	33.3405	47.7639	115.689
	89.8509	22.9661	45.9848	127.74
	73.4637	-11.3909	15.1072	161.23
	79.1573	14.9184	-63.7862	41.9458
	253.339	69.6902	6.3769	112.915
	72.2121	185.703	26.2596	119.826
	92.6255	238.637	-24.3821	106.278
	152.392	66.4252	22.6651	34.9262
	-29.196	-38.8429	42.3045	-0.424847
	354.572	12.5612	6.39767	-47.5237
	-8.44393	128.765	-31.87	-81.0585
	126.264	284.714	-21.1801	168.414
	-29.914	206.047	70.7108	87.3907
	220.875	54.8126	759.557
	95.6059	121.041	175.367
	123.536	102.029	141.472
	49.0012	100.541	131.228
	70.6574	196.956	96.2729
	157.998	25.9872	223.55
	31.4201	28.289	361.321
	69.3762	109.681	161.28
	128.462	49.9758	204.461
	98.351	238.461	241.784
	82.4245	15.2335	124.265
	119.214	86.063	189.978
	164.147	40.4664	197.292
	32.0649	327.332	-56.739
	73.2883	83.9727	59.2372
	118.068	127.578	-2.50276
	55.5709	122.184	3.61039
	-19.1852	19.057	26.3934
	165.746	7.41593	45.0204
	49.2047	123.977	115.345
	93.7696	38.3723	86.9759
	173.593	239.121	212.65
	121.323	24.9675	196.536
	92.3994	135.161	157.859
	-2.70145	98.1247	85.7535
	122.291	61.4573	-1.22223
	84.0323	175.117	22.319
	127.635	38.3929	44.8708
	77.7254	241.855	62.4646
	25.9073	78.4942	236.124
	83.6924	176.09
	31.735	171.112
	123.223	27.0408
	71.2216	41.8177
	0.692583	57.9064
	27.5791	40.9641
	33.3903	-4.68032
	-2.42678	190.925
	67.3714	35.8002
	62.1301	55.8688
	181.849	110.289
	94.6755	130.034
	125.499	205.539
	95.7819	95.3745
	65.3918	117.064
	88.1609	48.8021
	36.137	-30.7069
	196.299	130.218
	47.4765	268.593
	17.8595	149.062
	40.9781	26.2326
	21.2761	116.079
	120.625	93.3943
	136.861	47.9344
	28.5853	49.7525
	132.501	200.366
	44.2923	100.805
	114.974	41.4488
	23.7459	239.12
	86.6633	33.2968
	0.684481	-38.2733
	125.872	-27.998
	131.413	115.102
	-76.8652	245.994
	121.496	245.93
	53.9065	186.681
	61.2715	133.059
	55.7037	247.534
	52.654	160.123
	11.644	118.864
	15.476	142.848
	54.5829	160.9
	-19.982	177.638
	169.182	63.6646
	65.4359	37.91
	86.2472	102.209
	87.8491	119.12
	-4.58449	148.71
	118.279	21.0477
	88.4822	83.2755
	16.4097	42.0223
	29.8346	201.748
	56.8205	106.86
	-34.235	79.5015
	31.7138	8.56122
	74.456	118.447
	64.793	68.9856
	45.2231	53.0963
	3.61825	7940.12
	103.324	106.003
	8.54964	30.6613
	26.7275	8.19697
	-37.5914	32.4375
	31.8277	32.8485
	72.7423	49.1975
	70.211	63.612
	-3.04928	8.9317
	59.0981	108.682
	33.8069	85.5425
	44.8706	49.6789
	56.5408	-51.9899
	47.4199	-5.26465
	63.5814	30.7104
	102.25	-63.4471
	67.1239	2.99228
	109.796	59.7369
	108.494	39.4722
	47.489	68.3138
	76.4573	102.535
	66.046	85.7547
	62.8384	-43.8453
	51.8719	151.108
	3.61391	128.228
	128.164	47.6934
	63.7176	40.1656
	91.2886	95.416
	85.9618	4.40048
	39.9282	65.1811
	154.633	84.6869
	52.718	173.664
	120.118	-9.99932
	96.8693	73.6855
	83.7168	153.195
	50.1248	75.4312
	-23.3814	83.9785
	144.956	84.309
	72.7031	155.546
	32.3197	62.9372
	97.0784	132.234
	111.735	1.19051
	-34.2122	91.671
	117.103	52.364
	120.213	125.004
	110.669	118.897
	71.7459	-35.7676
	91.2758	147.862
	227.703	49.6132
	14.9432	49.1328
	76.1893	114.872
	45.6197	79.3061
	122.945	184.143
	28.0929	223.773
	68.4319	40.2061
	149.647	521.299
	81.2569	309.274
	171.656	102.218
	56.1524	-2.29727
	28.4765	125.539
	56.5147	32.9819
	14.6752	39.6494
	70.9792	99.7908
	176.59	78.2794
	65.742	1.43276
	-12.5853	106.437
	210.767	102.059
	95.6377	112.104
	-19.5452	-65.5088
	61.4469	-60.292
	182.119	17.415
	166.082	122.833
	64.9981	292.189
	0.799641	-20.1422
	97.2598	171.99
	98.7731	12.3646
	95.4031	38.1428
	57.5201	292.642
	20.8688	49.5859
	54.157	132.515
	32.7549	140.485
	57.9891	37.5794
	193.784	57.3114
	15.9109	384.061
	120.426	84.6815
	51.9588	129.941
	-11.4068	151.149
	72.0598	96.3266
	22.5687	56.2195
	217.259	63.118
	68.5929	95.7359
	50.8713	77.8763
	165.041	87.0784
	155.496	105.707
	271.544	118.843
	43.7024	57.6519
	49.4554	168.361
	11.776	41.6742
	44.8892	121.3
	41.16	42.7584
	68.2306	62.9217
	3.92184	-35.4245
	176.376	-19.9917
	21.0907	409.028
	85.8799	70.7075
	183.419	22.0716
	26.7221	-32.5056
	70.6693	129.544
	175.603	-27.303
	13.0938	17.0037
	8.36998	155.026
	-20.2057	72.0178
	73.7951	61.2211
	88.1387	113.997
	-61.2306	115.956
	63.229	-19.8498
	109.443	12.8248
	113.621	20.2298
	120.71	81.7005
	199.94	163.799
	53.3502	64.357
	100.476	78.3475
	93.8747	-60.1348
	9.98502	113.597
	245.982	-34.867
	99.4426	52.841
	61.6348	111.444
	69.3951	120.508
	-21.8282	155.175
	64.0586	83.0965
	0.662809	58.8618
	-14.6122	9.75988
	116.498	74.1855
	14.2744	188.307
	157.671	71.5841
	145.032	69.8022
	49.1686	132.164
	27.1864	-33.9614
	70.2975	-54.3856
	83.7048	26.427
	-19.0917	-15.3027
	64.2433	179.763
	78.8746	126.497
	-78.53	4.75734
	66.8765	105.192
	79.4142	242.413
	55.5507	58.7456
	-11.9601	109.056
	293.818	-0.764055
	-27.6067	11.2367
	61.8192	99.2017
	173.544	89.6335
	88.8461	-56.2021
	25.4965	79.3429
	-49.9594	35.3764
	77.126	-33.3024
	19.3937	75.137
	-40.9685	-7.03285
	-8.7777	54.8426
	16.039	32.1159
	21.7717	6.371
	2.94793	-41.2676
	-57.4767	-33.8069
	69.0788	113.698
	36.9341	-86.0613
	185.672	98.9145
	10.1262	85.177
	64.8795	132.597
	141.516	23.9937
	88.1189	9.84245
	27.0725	185.064
	273.939	129.608
	-47.2526	5.48366
	-0.833557	57.2095
	-59.1342	-11.9875
	48.2698	182.563
	-12.0603	105.481
	20.6597	134.671
	47.1861	122.198
	120.643	66.8712
	-36.9001	45.2936
	49.7494	70.8005
	43.4598	33.5819
	-31.4525	118.162
	-12.44	36.6499
	2.85979	85.6504
		232.342
		67.6658
		63.4738
		90.4616
		80.0628
		87.0241
		448.129
		29.7341
		-18.8644
		92.3635
		242.636
		102.49
		16.5944
		47.4979
		145.816
		38.1157
		-79.6596
		224.926
		45.1177
		13.1852
		75.5157
		198.637
		131.636
		53.599
		-10.1142
		-38.075
		145.741
		69.0394
		26.9866
		1.2253
		122.174
		82.5747
		53.3747
		129.155
		37.631
		108.82
		102.767
		59.7946
		60.8557
		146.061
		9.72398
		129.204
		79.0596
		97.8273
		9.29394
		75.7023
		122.234
		89.7759
		36.3017
		105.309
		28.7902
		9.21732
		110.002
		81.8429
		188.061
		100.028
		52.8972
		140.695
		-10.8499
		-43.6132
		133.86
		118.298
		192.022
		14.9163
		-29.8965
		116.095
		17.366
		-15.841
		-92.1716
		233.795
		59.1633
		-49.5458
		118.414
		173.114
		84.3095
		-2.85938
		71.651
		-69.6079
		139.209
		96.9315
		80.1407
		44.8107
		-2.08338
		178.9
		39.9531
		248.38
		248.567
		81.9514
		72.8545
		50.5803
		119.143
		72.6874
		136.285
		-7.53511
		130.691
		98.6194
		74.9279
		-8.24566
		146.374
		47.9985
		-15.7332
		56.5125
		66.1476
		-73.4265
		0.79728
		53.2652
		84.7537
		27.0218
		73.3693
		36.5365
		16.2256
		168.58
		-36.2936
		65.6527
		1.5907
		57.1301
		101.19
		-23.7014
		10.5221

## Sheet: Figure 3f
Figure 3f
	CNIC (Awake)	CNIC	MGBv	A1
	-142.018	-145.214	-21.3436	-18.3925
	-58.6156	511.231	18.543	-14.7822
	-9.00025	-74.4679	21.9703	-17.0367
	-25496.5	-82.4513	-21.3569	6.30606
	-105.525	-31.9732	-4.19286	-1.79013
	-20.1911	181.612	37.9159	-44.8008
	5.69853	-231.706	-45.6335	-6.52609
	32.6302	526.632	14.3415	3.43023
	103.121	-188.319	4.29177	-4.85487
	-99.8274	-7.91183	10.0091	-47.1727
	-7.59268	-92.6565	-83.0834	-19.1553
	-8.35029	-22.0062	-37.2783	-6.24733
	-51.3471	-625.039	-40.6148	-14.3774
	-47.9429	316.468	-21.9132	-23.8731
	-46.5558	-13.5781	-2.07685	-15.7728
	-16.2148	-21.3356	3.07986	-10.8422
	-26.8806	-92.6297	-41.4334	-9.87478
	35.5882	-40.1346	-14.0845	-6.77053
	24.9453	52.3945	-23.4114	-1.02712
	-130.541	-68.2785	-29.1973	-11.0115
	-95.4868	53.5631	-20.5476	-12.2843
	69.9978	-502.752	-4.40611	-2.98044
	27.7804	-202.833	-11.4811	6.28651
	969.413	42.8602	-6.55473	5.27182
	113.977	263.139	-27.2348	-21.7107
	51.8851	-148.537	-0.563101	-12.2139
	7.62352	-117.096	-37.6714	7.88545
	90.1701	-320.282	-56.3343	-9.42975
	160.352	-27.5952	-38.4647	1.00553
	-35.0597	-128.478	-14.6075	-6.37665
	42.8549	166.54	39.2616	-6.77005
	13.8508	-16.6019	-34.7144	-8.16133
	-410.709	-346.253	6.33862	-3.26848
	54.9717	-78.6297	-60.7504	-13.079
	-54.0009	44.6144	-100.211	-15.54
	-102.13	-24.8485	-34.9203	-0.043731
	-38.1333	142.349	162.964	-5.34914
	37.6368	107.538	1.76168	-8.10451
	-112.148	14066.1	155.26	-23.0509
	-17.7086	283.854	-21.4569	-15.6653
	22.4141	-486.216	11.3293	-4.37066
	65.0454	50.0985	-35.3668	-7.06564
	-26.5892	6.94272	11.2731	-14.6927
	-49.7811	135.936	-14.8629	-14.8423
	-111.184	29.4998	-16.4328	-13.1778
	-51.5771	31.2692	2.18011	-23.3873
	22.2093	-91.4398	-31.4254	-6.20324
	5.98479	-502.849	-12.8239	1.20325
	-241.983	8.7286	-7.32923	14.7022
	-40.2806	-145.268	-42.5064	-3.49697
	51.0727	25.74	-97.5449	-14.1996
	3.5733	-141.024	-24.2222	-1.3103
	157.989	39.2356	-31.5809	-3.00676
	-112.028	58.0591	-39.3165	6.34066
	-1.12337	-148.788	43.8447	5.2826
	124.731	12.749	139.598	0.701989
	8.17245	29.696	-15.371	108.716
	0.473636	-90.3394	2.20516	41.9839
	32.9499	87.1839	-23.9256	41.6776
	-141.628	113.051	-16.4108	-1.50185
	30.7994	239.087	-118.425	-2.83375
	-73.8483	6.27499	-258.646	-5.73086
	27.013	-389.798	51.9536	-10.6223
	-16.9154	-17.4399	-21.2612	1.08206
	-6.88813	96.3397	-10.8698	-62.5754
	29.8611	-21.9491	16.3082	-40.6581
	100.164	81.9669	-18.6999	-57.5796
	-23.6415	-21.6955	-75.0764	-7.61575
	84.2037	25.6766	0.470605	-12.7252
	26.9274	-480.104	-5.16029	-106.979
	-136.331	-6.25935	-2.68948	-19.0221
	-26.6909	-70.5013	-0.450869	-23.9052
	-6.45405	-33.2424	6.32628	-34.7395
	90.6648	273.672	-62.0604	-17.0085
	-3.85969	-38.0265	247.188	-51.7926
	-11.0577	71.5407	-56.4129	-124.444
	-36.8235	-10.4301	-53.3948	-48.3786
	26.3397	-37.2828	32.2405	-40.8212
	-1.30865	42.0007	-6.95961	-60.0341
	-13.6693	-100.385	4.52427	-21.0583
	75.8675	-62.8681	-32.9584	-27.5692
	261.066	11.1597	-45.8789	-116.142
	157.518	-245.074	-50.6724	-30.7178
	-10.1719	2.87505	-32.3928	-105.715
	55.1432	19.4121	-45.8876	-6.03124
	43.234	-4.51115	-11.3102	-0.267154
	-15.9134	16.0297	1.63943	-28.9115
	-1.41407	162.925	-49.2356	-14.5961
	-38.1317	-8.00003	-16.0504	-19.9947
	-133.663	-178.197	-44.9701	-0.361718
	-6.05092	-27.7601	-31.6316	-4.41368
	-49.7041	39.861	-50.0346	0.944745
	-70.1882	-28.6567	-31.7629	-21.3906
	-141.798	-50.6897	28.1896	5.28339
	10.0317	-26.5313	1.70561	-17.8729
	-47.6636	-57.9344	-71.4489	-2.9764
	9.74305	38.8591	-132.506	-4.55485
	9.04531	-20.3825	-65.8897	4.14558
	39.3726	50.7539	18.626	0.329505
	153.6	-26.5222	60.258	0.0831801
	-12.4114	71.2002	-36.001	141.217
	2.88581	20.0747	-35.8857	-47.3001
	-37.2701	-20.4553	-63.6898	22.3242
	-11.0137	40.703	-117.377	543.001
	10.3682	16.3982	-18.3267	-28.6153
	-24.4447	-826.981	-37.1437	-47.11
	-46.6995	106.379	-26.3089
	-114.853	32.5593	-38.5073
	31.8298	224.519	34.5794
	-11.4666	556.89	1.03613
	-37.4924	15.5598	-5.25238
	-9.25708	34.2881	-1.87302
	214.227	-162.302	-80.6456
	39.8392	-3.6904	-39.6091
	-150.283	21.9395	-26.9631
	12.7443	1.25737	33.5662
	-866.982	-31.0634	130.003
	-276.106	81.209	-82.599
	-8.48157	223.691	-33.7093
	-1.7787	5.17495	-34.8128
	-94.4928	-110.122	6.48586
	17.2577	-32.3177	35.803
	19.9055	-245.182	3.40448
	-79.4584	-167.492	-80.007
	-0.924053	-30.3989	32.6791
	-59.8742	-41.6769	14.21
	49.0005	-47.6186	-83.8772
	-7.7166	88.1523	-23.9749
	-101.957	67.9915	-22.1453
	-16.9357	7.85426	21.8633
	-28.0876	33.6513	-44.3473
	-0.876782	-219.634	48.3854
	-48.0505	16.4397	-21.2392
	-140.644	-34.8135	5.03926
	-9.38611	136.719	15.1211
	-24.176	108.876	-7.74633
	-77.6771	42.7378
	4.88107	-102.545
	12.3888	429.456
	7.1299	-49.8495
	-17.8602	43.2713
	-59.0373	-34.0824
	-46.7187	82.196
	-29.3548	-149.118
	-12.9682	3.49856
	-37.6159	19.2883
	-55.9659	-6.00784
	33.4891	25.2774
	-40.8641	58.6624
	3.08801	-30.1052
	-310.653	57.6356
	-43.2883	-110.192
	98.118	2080.8
	100.296	63.8268
	-145.046	43.2483
	-50.5366	-56.9141
	82.8095	-93.8039
	-130.937	-220.925
	46.2676	-3253.57
	-1444.29	-130.03
	56.8639	-53.4614
	39.6002	-14.2372
	-64.9167	100.892
	29.8459	-98.55
	10.2478	-99.9156
	-29.6665	-84.5476
	-2.49655	494.471
	62.7991	4.15141
	-930.385	-438.191
	-75.3322	-83.8181
	70.7299	470.019
	-167.732	72.1866
	16.9296	-95.0735
	15.7864	69.6505
	9.83629	44.5553
	-46.5525	-121.174
	-326.291	110.173
	-27.3012	26.2945
	-110.332	-179.368
	5.96366	51.2472
	-0.726472	-105.189
	16.2726	-12.3605
	-96.9522	42.7387
	-297.758	-9.91735
	-16.7558	-1503.66
	5.52933	35.2599
	1.03284	-8.51098
	4.70768	-23.6575
	-143.95	-162.713
	39.271	130.168
	71.1925	985.246
	-57.8076	-21.0659
	-9.54357	81.9319
	-18.173	-347.072
	8.85926	189.34
	215.933	-320.577
	-97.0566	-96.9561
	16.2859	-401.342
	48.4396	206.358
	35.9244	-384.873
	26.8722	-4.70233
	-227.057	-15.5282
	945.12	-220.893
	256.233	-63.0573
	33.1275	14.9079
	-77.4702	-106.101
	-0.0365291	19.3759
	154.369	13.1341
	-3.85792	-31.9448
	-77.414	79.4559
	70.4185	-25.0269
	-0.371267	-320.713
	44.9093	12203.7
	40.5814	-231.855
	-117.578	78.318
	88.1891	29.1735
	13.7604	165.453
	409.757	-21.6417
	70.7485	-6.17068
	-38.7406	572.514
	-2.04294	-191.408
	-3.62407	-619.65
	-735.048	-427.133
	62.8546	-4.47314
	29.3014	1.27637
	-1.07053	10.2627
	-16.7307	-150.437
	-26.3097	-52.5168
	1.75904	35.8774
	108.206	20.1241
	78.8233	-6.40266
	17.5654	-248.307
	24.268	243.734
	-115.994	-39.5987
	-102.695	14.0415
	-13.35	-57.8699
	-35.1781	1221.99
	40.9648	-40.6349
	23.8997	-743.446
	6.24461	119.496
	-48.1612	-75.0303
	13.7684	-252.46
	33.6554	-137.347
	88.4009	-1.70315
	25.8755	1.65883
	-1639.42	112.271
	104.086	47.777
	0.46901	111.172
	15.6163	-53.6132
	-46.7681	19.864
	10.8688	134.564
	28.915	-449.241
	-34.6233	50.46
	4.81383	-16.9601
	32.5637	3.62739
	-27.0354	98.3447
	15.2385	-584.698
	168.196	-126.106
	-173	140.079
	-22.3683	98.1343
	-13.3105	-4.38894
	45.5753	125.955
	-109.84	-37.4961
	480.075	-73.5748
	-16.7474	162.607
	-819.19	236.37
	65.8516	19.7365
	49.4602	289.654
	-225.537	-82.9589
	-89.8059	73.6309
	26.8818	-137.018
	176.013	-170.75
	108.288	-62.7657
	33.1323	-1.72458
	-15.2401	-27.3568
	360.288	583.249
	7.1344	-40.3513
	-16.3151	-64.0749
	19.2897	-11.1686
	22.1378	-135.535
	31.2552	-18.9815
	246.33	568.352
	-4040.1	334.473
	36.4397	-498.555
	-254.017	-34.7782
	-420.148	92.7712
	-49.0288	93.0213
	49.6931	-1649.96
	28.5671	34.0091
	22.6005	-116.755
	49.6863	669.831
	100.241	54.5156
	152.064	-3881.3
	-384.801	-1580.55
	53.0388	-29.8728
	112.811	147.139
	34.5263	66.9915
	-12.2799	7.788
	131.397	-427.262
	82.3725	6.59861
	11.0291	47.1614
	166.652	67.1984
	-5.513	-100.731
	-15.0378	-163.187
	-99.9096	327.034
	-17.0454	-25.4673
	-11.4717	133.735
	-218.285	-33.2368
	-14.9669	337.293
	-55.5708	-147.323
	3.44363	364.649
	13.4029	64.6101
	-16.0808	-40.583
	13.5157	-218.666
	-753.501	11.1542
	15.532	-34.5378
	-23.6638	-87.7628
	3.59348	54.763
	-28.7252	-174.72
	-60.353	-29.4975
	-76.9428	866.068
	29.2212	47.4936
	-66.2053	29.8474
	-8.00351	33.0404
	-27.5485	-16.0361
	46.7675	5927.8
	-88.2113	16.9015
	95.7765	-13.4572
	-4.08842	16.1017
	117.738	44.5036
	1.95524	0.926336
	36.9271	109.595
	20.4611	24.3499
	174.064	-43.4218
	100.316	-30.0167
	-55.6293	21.4863
	-39.309	636.058
	-201.331	228.916
	-147.615	-624.803
	182.365	105.267
	182.092	87.369
	-51.4577	-19.8963
	26.1611	-21.6729
	-12.1471	65.3436
	-29.6126	41.6511
	63.5922	26.6135
	38.302	-170.746
	-9.26376	51.9438
	68.0947	-19.4674
	-18.0555	18.7337
	-161.764	-24.3276
	102.973	26.654
	195.958	5.48999
	189.389	69.2479
	-8.1086	7.56152
	1396.83	-208.933
	48.9481	148.147
	115.732	-6.90818
	-409.698	750.515
	339.601	111.086
	-48.4038	-711.997
	-20.9356	126.099
	74.439	-194.69
	-68.2412	150.809
	14.7172	-156.116
	-161.321	28.7222
	102.209	-38.8172
	65.0906	111.39
	94.2664	-54.4023
	-42.5421	-39.0855
	36.9047	-88.8608
	-102.271	-108.424
	161.484	5.66116
	41.6132	59.8271
	68.2603	-95.8959
	81.7691	-59.7019
	3.50574	-67.3628
	19.4679	-76.018
	19.073	23.014
	25.8108	-57.4561
		-10.7201
		42.3832
		11.7845
		21.0022
		109.714
		-23.8553
		-135.201
		90.3126
		-76.2495
		-50.9917
		-9.81971
		98.6707
		-134.962
		109.117
		-11.4147
		37.2547
		-24.7529
		-77.1794
		-26.4141
		6.98337
		22.4987
		59.1518
		80.9551
		-15.8456
		167.021
		108.175
		39.7874
		10.8799
		-292.931
		100.353
		-205.354
		9.93498
		307.937
		-16.7198
		-105.71
		-89.6076
		-0.219891
		90.0653
		13.2851
		-42.8216
		146.723
		16.2578
		-105.624
		-3.74796
		10.2808
		-174.546
		35.3674
		5.87661
		49.414
		134.811
		117.094
		163.141
		147.089
		-37.2289
		126.641
		-32.2556
		-51.344
		-94.4413
		-154.818
		2240.14
		95.3262
		-450.888
		153.176
		-291.05
		-566.028
		216.221
		129.092
		-505.898
		1695.1
		-35.3237
		259.552
		-110.863
		71.3206
		32.2908
		78.3693
		154.878
		361.749
		-308.597
		-343.888
		39.5852
		136.726
		-389.539
		56.6214
		-105.487
		-0.0722019
		-190.516
		40.1952
		-131.453
		-702.064
		-66.0718
		-35.9367
		-329.243
		-15.7779
		67.8968
		-52.2172
		51.1225
		16.392
		3.36836
		-2.72436
		13.5555
		61.1729
		-165.082
		0.436619
		-68.8513
		33743.5
		12.3704
		164.76
		153.679
		-22.5521
		10.1481
		279.561
		-99.9936
		74.028
		-137.436
		-22.6578
		-278.006
		39.0332
		-67.7505
		-215.332

## Sheet: Figure 4a
Figure 4a
	Low Contrast	High Contrast
	-16.9165	-4.36508
	-39.1362	-28.66
	-9.67823	-2.12861
	-13.0828	-0.357249
	-6.66667	-3.13199
	-23.6786	-10.3496
	-3.13316	-3.54853
	-32.1895	-19.2737
	-22.8913	-17.3214
	-1.61635	-0.603774
	-3.46167	2.13554
	-10.0289	1.12697
	-7.44767	-2.66581
	-17.8357	-11.7559
	-37.2781	-29.8065
	-26.9687	-26.8205
	-53.3592	-74.3569
	-75.7116	-71.824
	-89.4515	-55.8835
	-49.9684	-56.7309
	-67.8893	-71.2049
	-47.0912	-46.3864
	-45.7106	-40.8243
	-26.0986	-18.5433
	-73.4076	-55.646
	-73.1051	-67.6246
	-67.3863	-69.8113
	-51.5877	-46.3739
	0.475842	-0.328084
	-42.9635	-20.3534
	-74.1248	-66.2166
	-41.1147	-15.9044
	-50.1581	-39.787
	-91.3609	-78.9265
	-66.1126	-61.2746
	-77.4221	-66.0984
	-55.5099	-34.8131
	-56.8928	-29.3454
	-47.389	-50.1439
	-54.691	-44.2363
	-46.2329	-41.9249
	-33.4337	-39.5283
	-36.9866	-34.0731
	-36.7407	-41.8403
	-42.186	-38.3196
	-67.2585	-65.7457
	-30.3679	-22.2959
	-57.3786	-57.5734
	-42.7324	-33.1096
	-77	-25.7061
	-54.6632	-52.8088
	-37.0871	-29.7063
	-21.6898	-13.0038
	-34.3995	-33.4642
	-26.2839	-23.51
	-53.4744	-48.0282
	-60.5564	-54.436
	-40.0402	-31.5543
	-39.0853	-27.494
	-50.988	-41.6619
	-37.2842	-40.3665
	-6.67552	-16.9645
	-29.7173	-20.0899
	-44.3927	-35.8151
	-48.4866	-31.515
	-29.5522	-43.388
	-45.2096	-33.5409
	-62.4294	-46.6828
	-44.1726	-28.3323
	-28.6453	-23.4336
	-34.599	-51.2319
	-39.1406	-32.1166
	-1.36609	-3.60381
	-3.74379	-4.22535
	1.561	-0.983881
	-21.1422	-17.0734
	-12.7282	-6.59204
	6.72696	2.44672
	-8.74159	-8.10604
	-4.7546	-9.16186
	-1.77343	1.45022
	-6.29406	-2.36486
	-22.2061	-38.3023
	-0.0354862	-5.63978
	-54.832	-18.2976
	-10.8838	-8.75518
	-21.182	-7.89093
	-22.5957	-23.6463
	-13.9178	-3.31412
	-22.2826	-17.7269
	-18.0465	-13.1063
	-22.1734	-19.8856
	-17.4686	-13.0254
	-11.9191	-11.6247
	-16.785	-8.42439
	-9.39422	-7.30774
	-5.35305	-7.47449
	-10.1039	-7.63935
	-22.6827	-19.5715
	-8.89247	-6.674
	-21.8239	-10.7035
	-14.0472	-9.8753

## Sheet: Figure 4b
Figure 4b
	Low Contrast	High Contrast
	-6.6912	-0.40202
	-21.4985	-14.0455
	-4.00412	-1.19074
	-5.4709	3.8034
	-7.05239	-2.99224
	-13.6538	-6.12265
	-2.53186	-3.48414
	-23.4491	-15.4025
	-17.9669	-14.8252
	-0.969129	0.297671
	-2.20264	0.979467
	-4.67333	2.56742
	-3.44767	-0.930818
	-11.0182	-7.60333
	-24.869	-20.757
	-23.3551	-17.8138
	-29.4199	-48.7399
	-62.8722	-60.3438
	-77.7075	-49.4927
	-34.5239	-39.6315
	-53.3753	-54.8302
	-46.8102	-47.59
	-38.2259	-34.6941
	-25.765	-17.5576
	-62.5632	-49.4037
	-64.5438	-59.5008
	-55.8592	-56.6886
	-32.4889	-26.2895
	9.0352	15.0221
	-29.0216	-14.726
	-67.6056	-62.4392
	-18.1894	-5.75324
	-55.3651	-46.3865
	-76.001	-62.7471
	-55.9656	-50.5985
	-67.0256	-52.0252
	-42.9322	-22.4922
	-37.448	-13.9482
	-33.2379	-34.9472
	-44.4859	-38.6532
	-38.7785	-34.7622
	-19.8922	-20.9409
	-31.1107	-25.2388
	-30.9533	-32.9128
	-28.7028	-28.3072
	-63.0617	-61.1572
	-11.3792	-9.12789
	-43.4858	-44.8705
	-44.5549	-32.8422
	-54.7195	-17.47
	-39.174	-39.3139
	-35.5592	-30.4311
	-5.88407	-6.04457
	-34.8935	-33.7375
	-28.1908	-25.0248
	-48.1785	-45.4064
	-61.4657	-56.1084
	-37.3517	-33.5773
	-21.8287	-12.8236
	-45.4708	-35.8115
	-29.2904	-28.6132
	6.99696	-3.42398
	-22.8411	-14.5937
	-45.2854	-38.9015
	-34.8476	-21.3463
	-28.4895	-35.6106
	-33.8359	-28.8805
	-55.3946	-45.3132
	-32.2665	-22.73
	-19.8077	-11.4051
	-27.4503	-35.1265
	-33.7798	-27.0123
	0.197139	-2.4936
	-0.777312	-3.46728
	3.73549	-1.47309
	-17.8541	-16.1613
	-7.53966	-3.51833
	3.80686	8.51119
	-8.44757	-7.13042
	-1.69605	-4.38286
	-0.817297	1.37221
	-2.34857	1.22234
	-12.5731	-31.0552
	0.852129	-3.92632
	-35.8408	-12.4276
	-9.13022	-7.10283
	-12.0751	-6.97948
	-6.54197	-10.2201
	-7.75727	-3.05711
	-18.2029	-14.4187
	-12.0319	-9.53772
	-21.1086	-19.5912
	-14.2184	-9.43631
	-10.9328	-11.7827
	-11.5075	-5.92076
	-6.77305	-5.51275
	-2.28342	-3.5618
	-8.19052	-7.23712
	-10.8212	-12.1018
	-5.8455	-7.13542
	-8.88	-7.21371
	-5.63867	-4.64409

## Sheet: Figure 4d
Figure 4d
	Low BF	High BF
	21	21
	14	16
	19	19
	21	21
	21	21
	14	14
	14	14
	21	21
	17	18
	20	16
	20	20
	8	8
	21	21
	14	14
	21	20
	21	21
	6	11
	21	21
	21	21
	21	21
	21	18
	19	19
	16	16
	3	10
	18	16
	18	18
	13	13
	14	14
	13	13
	20	14
	14	16
	20	21
	14	14
	22	22
	21	21
	21	21
	19	14
	20	14
	16	16
	9	9
	9	9
	20	21
	20	21
	21	16
	14	14
	6	15
	14	18
	17	17
	17	17
	14	14
	13	14
	20	20
	14	14
	8	8
	18	18
	19	19
	20	20
	20	20
	16	16
	17	17
	13	13
	10	10
	13	13
	13	13
	16	16
	13	13
	19	19
	14	14
	19	19
	18	14
	14	14
	20	20
	13	13
	13	14
	13	13
	10	10
	13	11
	13	13
	7	7
	19	19
	16	16
	20	17
	13	16
	19	19
	20	20

## Sheet: Figure 4e
Figure 4e
	Low fBW	High fBW
	0.468426	0.475018
	0.347333	0.356449
	0.561896	0.583796
	0.163404	0.169788
	0.479515	0.443439
	0.458088	0.516564
	0.346311	0.402896
	0.325638	0.335604
	0.469037	0.442459
	0.148531	0.356409
	0.453651	0.460288
	0.421376	0.504399
	0.627452	0.632308
	0.930935	0.651851
	0.450636	0.316483
	0.369821	0.320399
	0.327059	0.241719
	0.395717	0.510621
	0.324923	0.261115
	0.420391	0.510393
	0.382074	0.697877
	0.62912	0.675239
	0.370394	0.464932
	0.378746	0.322108
	0.392612	0.350117
	0.601563	0.639259
	0.809167	0.84041
	0.438965	0.464906
	0.472128	0.451058
	0.505001	0.333813
	0.270147	0.336397
	0.768145	0.790391
	0.272812	0.31066
	0.309706	0.271251
	0.699826	0.56178
	0.240743	0.221091
	0.688649	0.412412
	0.814504	0.391547
	0.340806	0.34563
	0.534762	0.606786
	0.300655	0.287033
	0.655404	0.645779
	0.720953	0.772133
	0.717888	0.430719
	0.551042	0.523552
	0.301119	0.403305
	0.308139	0.346961
	0.309252	0.301926
	0.520664	0.53596
	0.481331	0.584584
	0.744357	0.851549
	0.700733	0.777676
	0.733483	0.476167
	0.706946	0.851198
	0.551649	0.778277
	0.626106	0.762351
	0.59751	0.676264
	0.218381	0.215055
	0.509699	0.528566
	0.907332	0.912313
	0.39346	0.397637
	0.382208	0.35701
	0.541461	0.603961
	0.571094	0.591259
	0.455694	0.480993
	0.472023	0.435399
	0.481949	0.473939
	0.608206	0.477503
	0.602413	0.551654
	0.430775	0.661127
	0.354079	0.36944
	0.282992	0.265089
	1.20114	0.493225
	0.36122	0.754215
	0.333863	0.418506
	0.455729	0.696158
	0.376393	0.723229
	0.658422	0.638644
	0.536637	0.526454
	0.515434	0.55372
	0.684681	0.661023
	0.29477	0.42747
	0.84278	0.274454
	0.477836	0.519411
	0.295101	0.277959

## Sheet: Figure 4f
Figure 4f
	Low MW	High MW
	0.0358625	0.031904
	0.0408757	0.0470113
	0.145583	0.146279
	0.0553317	0.0579612
	0.308416	0.330691
	0.102469	0.117386
	0.172528	0.177732
	0.110184	0.150448
	0.055615	0.0643864
	0.19619	0.209204
	0.0487046	0.0688001
	0.266443	0.27319
	0.32006	0.30974
	0.24356	0.269406
	0.0798363	0.0618251
	0.0943095	0.0480871
	0.0377445	0.00589369
	0.147721	0.0405357
	0.161701	0.081309
	0.300472	0.252544
	0.0970626	0.0972054
	0.280332	0.309265
	0.0526385	0.0296578
	0.0106139	0.00566517
	0.103366	0.0266882
	0.047508	0.0403734
	0.0564784	0.0532566
	0.0363629	0.0604049
	0.352266	0.35717
	0.107479	0.0924195
	0.0667548	0.0755374
	0.0709474	0.0457526
	0.14649	0.224092
	0.341897	0.253374
	0.105167	0.113195
	0.237562	0.225426
	0.105982	0.0932594
	0.133738	0.155563
	0.0566713	0.0694735
	0.393853	0.193604
	0.540551	0.567596
	0.115364	0.128751
	0.0860488	0.0793879
	0.140125	0.19836
	0.281932	0.199145
	0.0641506	0.0237585
	0.0627776	0.0638974
	0.365827	0.512252
	0.208999	0.288454
	0.126693	0.0971178
	0.0751984	0.0960486
	0.173516	0.167799
	0.0652311	0.0942946
	0.219913	0.28596
	0.088148	0.0905511
	0.131151	0.0930739
	0.331239	0.247534
	0.307501	0.297443
	0.383539	0.400318
	0.294944	0.301654
	0.106112	0.0845807
	0.0438692	0.0290489
	0.0910786	0.10449
	0.464446	0.428863
	0.136855	0.123334
	0.339159	0.350994
	0.025189	0.0163487
	0.181478	0.17554
	0.203346	0.210755
	0.160569	0.147744
	0.259205	0.247082
	0.353994	0.288016
	0.0950803	0.0949654
	0.0560581	0.0641835
	0.26563	0.25747
	0.0891579	0.0789681
	0.35354	0.310029
	0.123668	0.124746
	0.718698	0.686075
	0.136997	0.119023
	0.255313	0.227291
	0.0721522	0.0755319
	0.175824	0.161409
	0.0851819	0.090338
	0.205882	0.212171

## Sheet: Figure 4g
Figure 4g
	Low tBW	High tBW
	40.0545	40.484
	90.4746	89.9046
	56.4956	59.8719
	60.1951	64.6366
	53.0842	52.6273
	40.4405	44.3158
	44.0948	44.4242
	28.0944	30.1763
	71.1152	69.9902
	57.9237	79.3748
	95.2422	23.3863
	43.1811	44.1309
	29.3478	29.2967
	39.6896	38.5484
	55.7152	25.0225
	40.4277	44.0176
	55.7579	37.8239
	33.6611	26.5793
	38.7476	34.5646
	50.874	36.8403
	59.4057	33.0337
	63.9319	60.7156
	57.0019	51.0296
	67.8563	32.9557
	32.1941	80.3865
	38.6688	62.103
	26.9745	26.9553
	124.201	58.4909
	28.3093	28.4399
	91.4901	50.4977
	41.9333	42.3438
	131.341	23.9431
	60.2032	39.5346
	42.8348	42.1595
	127.424	38.5689
	42.1195	44.6027
	28.1929	58.9918
	29.8316	59.3543
	100.027	65.1564
	38.9552	55.9765
	63.8488	63.0806
	74.2686	85.5091
	83.0415	43.2144
	41.2248	67.4402
	78.5195	69.2982
	33.9838	46.2833
	98.7153	23.7838
	41.9975	39.7796
	41.8289	47.8856
	39.4076	35.4397
	45.137	35.7282
	43.7136	46.4117
	67.196	72.8018
	37.3991	36.848
	30.1737	31.2127
	30.987	31.452
	45.3685	41.1807
	43.1011	43.8609
	68.1351	46.3741
	36.3752	36.4208
	31.0561	29.0809
	30.637	29.11
	39.9707	38.1706
	36.284	33.6373
	33.161	33.7022
	28.5115	28.5305
	33.9742	33.3768
	32.1148	32.3594
	43.2574	43.279
	35.2349	44.6692
	89.0874	90.4831
	37.3801	34.8549
	40.592	42.9448
	63.9025	35.3223
	30.5756	30.1989
	28.7472	28.392
	29.4042	28.8744
	28.2219	28.4424
	39.8679	40.6782
	36.1919	37.6926
	66.7855	69.5904
	37.4979	109.106
	59.746	64.0551
	30.1105	33.2976
	62.5077	60.2799

## Sheet: Figure 4h
Figure 4h
	Low NP/SP	High NP/SP
	31.0391	9.35859
	27.9717	21.1375
	14.6531	10.4725
	17.2201	20.5482
	2.81848	2.51142
	14.4714	8.58324
	3.59883	3.12657
	16.2773	7.88352
	17.0193	10.0641
	4.37661	4.18071
	25.6247	21.0137
	6.32456	4.82257
	0.912084	0.783372
	5.72363	4.27312
	14.9618	10.0162
	30.4335	28.1739
	59.244	Inf
	33.5661	16.1742
	36.7089	13.22
	31.1543	9.66188
	44.8063	13.5769
	11.4384	4.26592
	27.1746	28.858
	53.7495	83.8719
	24.9987	127.497
	19.1479	17.6986
	13.0923	7.70302
	39.9565	45.5799
	17.2928	4.40531
	16.5051	10.7224
	28.1807	10.0787
	32.0838	8.96738
	38.4872	16.8634
	20.654	21.4693
	29.9802	9.38411
	55.0059	11.7039
	17.6672	16.5489
	38.7381	10.974
	24.0493	19.5067
	10.2758	5.56317
	7.61527	2.05572
	32.2231	9.50937
	11.0596	4.40586
	18.9543	5.9238
	14.5607	4.74908
	48.6183	129.018
	45.1914	8.62889
	27.626	6.00051
	22.3356	4.92805
	30.3002	9.44435
	34.6574	10.9426
	15.0457	8.46067
	38.6319	10.3749
	19.0941	6.52141
	23.7295	10.649
	11.4664	8.54042
	8.24904	4.02537
	3.2234	3.1904
	3.16022	2.9639
	2.35593	2.35821
	59.0234	20.858
	18.6189	17.5206
	6.28099	5.88461
	10.2899	11.6074
	13.0705	10.7058
	1.61081	1.55458
	36.2179	32.4995
	5.04511	5.54256
	8.99398	7.35397
	20.178	18.3544
	7.07308	6.82396
	27.738	40.8147
	3.23634	2.27795
	43.1723	54.2653
	11.6211	6.4159
	17.0677	15.1523
	5.25001	4.89215
	4.46413	3.51826
	6.33063	5.83661
	4.97294	4.83374
	12.1395	11.6603
	21.5867	19.8995
	11.6642	14.3747
	12.1994	10.9003
	23.8081	30.0162

[truncated: 6 more sheets: Figure 4i, Figure 5c, Figure 5d, Figure 6b, Figure 6c, Figure 7c]
